# Supplementary material for: Pretreatment [18F]FDG PET/CT Prognostic Factors in Patients with Squamous Cell Cervical Carcinoma FIGO IIIC1
Source: Diagnostics (Basel). 2021 Apr 16;11(4):714. doi: 10.3390/diagnostics11040714 (PMC8073234; doi:10.3390/diagnostics11040714)
Supplement: Supplementary file 1 [file diagnostics-11-00714-s001.zip]

Archive with 4 entries (3 files):
- diagnostics-1130222-supplementary/
- diagnostics-1130222-supplementary/FIGO 2018 staging.pdf
- diagnostics-1130222-supplementary/Table 2 FGD PET CT new DFS no (1).pdf
- diagnostics-1130222-supplementary/Table 2 FGD PET CT new DFS Yes (1).pdf
